# Supplementary material for: Secretoglobin 3A2 eliminates human cancer cells through pyroptosis
Source: Cell Death Discov. 2021 Jan 15;7:12. doi: 10.1038/s41420-020-00385-w (PMC7810848; doi:10.1038/s41420-020-00385-w)
Supplement: Supplementary file 8 — Table S1 [file 41420_2020_385_MOESM8_ESM.xlsx]

## Sheet: Sheet1
					qPCR *1		IF		FACS						CCK8
Cell line name	Tissue derived	Cancer type	Cancer characteristics	Cell morphology	SDC1(qPCR)	CASP4(qPCR)	SDC1(IF)	HS (IF)	SDC1(FACS)	SDC1 mean *2	SDC1 median *3	HS(FACS)	HS mean	HS median	susceptible to SCGB3A2?
H596	lung	NSCLC	adenosquamous carcinoma	adherent	3.34442	6.63575	membrane	membrane	high & low	4753	271.9	high	54291	9636	Yes
H358	lung/bronchiole; derived from metastatic site: alveolus	NSCLC	bronchioalveolar carcinoma	adherent	2.74803	3.35008	membrane	membrane	moderate & low	1903	186	high	9391	2118	Yes
SW620	*colon; derived from metastatic site: lymph node	colorectal adenocarcinoma	Dukes' type C, colorectal adenocarcinoma	adherent and float mix	1.38886	1.56287	membrane	membrane	high	3526	2550	high	13142	4615	Yes
H322	lung	NSCLC	bronchioalveolar carcinoma	adherent	1.25405	2.55325	membrane/cytoplasm	perinuclear/nucleus	high & low	3032	1128	high	24083	8413	Yes
H292	lung	NSCLC	mucoepidermoid pulmonary carcinoma	adherent	1.0574	4.11963	perinuclear/nucleus/cytoplasm	perinuclear	low	818	113	high	14529	5855	NO
A549	lung	NSCLC	Carcinoma	adherent	1	1	membrane/cytoplasm	membrane/perinuclear	high & low	2622	1455	high	23081	8954	Yes
H1688	lung; derived from metastatic site: liver	SCLC	carcinoma; classic small cell lung cancer	adherent	0.857326	4.77771	perinuclear/nucleus	perinucleus	low	794	161	moderate	2171	563.8	NO
H838	lung; derived from metastatic site: lymph node	NSCLC	3B, adenocarcinoma; non-small cell lung cancer	adherent	0.688629	1.04002	membrane	membrane/perinuclear	moderate	1077	760	high	26698	13685	NO
H417	lung	SCLC	Carcinoma	aggregate, float	0.559182	0.0163266	low/perinuclear	low	moderate	643	232.3	moderate & low	430	247	NO
H1703	lung	NSCLC	lung; squamous cell; non-small cell lung cancer	adherent	0.491647	0.627466	perinuclear/nucleus/cytoplasm	perinuclear/nucleus	low	376	117	moderate	2596	334	NO
HCT116	*colon	colorectal adenocarcinoma	colorectal carcinoma	adherent	0.458219	1.26764	membrane	cytoplasm	high	3367	1459	low	417	189	Yes
H146	lung; derived from metastatic site: bone marrow	SCLC	carcinoma; small cell lung cancer	suspension, multicell aggregates	0.453976	0.659637	low/perinuclear	NO	moderate	843.1	212.4	moderate	255	294	NO
H446	lung; derived from metastatic site: pleural effusion	SCLC	carcinoma; small cell lung cancer	mixed, adherent and suspension	0.45016	0.0040062	perinuclear/nucleus	perinuclear/nucleus	moderate	832.5	275.5	high	7856	3489.3	NO
H157	lung	NSCLC	Squamous cell lung carcinoma	adherent	0.442108	0.929923	membrane	membrane	moderate & low	1170	263.1	high	52442	15424	Yes
H1155	lung	NSCLC	carcinoma; non-small cell lung cancer	clusters in suspension	0.240335	0.408498	membrane	NO	moderate	556.4	487.7	low	133	41.4	NO
HeLa	*cervix	cervix adenocarcinoma	adenocarcinoma	adherent	0.221471	0.163494	low/cytoplasm	membrane	moderate	690	558	moderate	1582	305	NO
H727	lung, bronchus	NSCLC	carcinoid	adherent	0.185626	0.75653	cytoplasm	perinuclear	moderate	1742	333	moderate	2041	406	NO
H526	lung; Derived from metastatic site: bone marrow	SCLC	stage E,carcinoma; variant small cell lung cancer	round clusters in suspension	0.1793	0.0326236	low	NO	low	310	121	low	394	205	NO
H1299	lung; derived from metastatic site: lymph node	NSCLC	carcinoma; non-small cell lung cancer	adherent	0.159986	1.28671	low	cytoplasm	low	31	14	high	32170	7605	NO
H82	lung; derived from metastatic site: pleural effusion	SCLC	carcinoma; small cell lung cancer	aggregates in suspension; the cells grow in very large aggregates, and the aggregates are the only viable cell population	0.0432216	0.00221476	NO	NO	low	-40	-6	low	97	39	NO
*1 qPCR: relative mRNA level compared with the value of A549 cell
*2 FACS mean: mean of subtraction of stained cells and unstained control. Representative graphs from 2-5 independent experiments were used.
*3 FACS median: median of subtraction of stained cells and unstained control. Representative graphs from 2-5 independent experiments were used.
