# Supplementary material for: Secretoglobin 3A2 eliminates human cancer cells through pyroptosis
Source: Cell Death Discov. 2021 Jan 15;7:12. doi: 10.1038/s41420-020-00385-w (PMC7810848; doi:10.1038/s41420-020-00385-w)
Supplement: Supplementary file 9 — Table S2 [file 41420_2020_385_MOESM9_ESM.xlsx]

## Sheet: Sheet1
SAMPLE_ID	KRAS	ALK	EGFR	CASP4	SDC1
TCGA-50-5068-01	NA	NA	NA	3.9758	0.4307
TCGA-67-3773-01	G12V	NA	NA	3.5139	-0.0148
TCGA-67-3770-01	NA	NA	L858R	3.0328	2.228
TCGA-97-8175-01	NA	NA	NA	2.2678	1.7679
TCGA-50-5939-01	NA	NA	NA	1.9517	-0.1998
TCGA-50-5055-01	NA	NA	NA	1.7124	0.3567
TCGA-05-5423-01	NA	NA	L861Q L833F	1.7077	0.8397
TCGA-55-6979-01	NA	NA	NA	1.6057	0.3513
TCGA-64-5778-01	G12C	NA	NA	1.5329	1.8261
TCGA-64-1677-01	G12C	NA	NA	1.518	0.2305
TCGA-67-3770-02	NA	NA	L858R	1.5028	1.3078
TCGA-50-8460-01	NA	EML4-ALK	NA	1.4556	-0.0511
TCGA-05-5428-01	NA	NA	NA	1.4337	0.3346
TCGA-55-6986-01	NA	NA	NA	1.3715	-0.1388
TCGA-69-7974-01	Q61H	NA	NA	1.3298	0.3732
TCGA-78-7147-01	NA	NA	L861Q L387M D1083Efs*11	1.2831	1.247
TCGA-78-8662-01	NA	NA	NA	1.2753	0.1847
TCGA-38-6178-01	NA	NA	E746_A750del	1.2693	-0.1244
TCGA-49-4505-01	G12C	NA	NA	1.2509	0.8024
TCGA-MP-A4TC-01	NA	NA	NA	1.2124	-0.0206
TCGA-75-6214-01	NA	NA	NA	1.212	3.5039
TCGA-64-1680-01	NA	NA	NA	1.2015	1.6536
TCGA-44-7662-01	NA	E1016D	NA	1.1674	-0.1292
TCGA-50-6597-01	NA	NA	NA	1.1127	0.7798
TCGA-50-5049-01	NA	NA	NA	1.0787	0.3498
TCGA-71-6725-01	NA	NA	NA	1.0097	1.9975
TCGA-55-7281-01	G12C	NA	NA	0.9347	6.5901
TCGA-99-8028-01	G12C	NA	NA	0.925	0.7571
TCGA-62-A46Y-01	NA	NA	NA	0.9031	0.5766
TCGA-55-A491-01	NA	NA	NA	0.897	0.4071
TCGA-69-8253-01	G12D	NA	NA	0.8964	-0.1356
TCGA-35-3615-01	G12C	NA	NA	0.8885	-0.2017
TCGA-49-4501-01	NA	NA	E746_A750del	0.8855	1.3096
TCGA-50-5045-01	NA	NA	NA	0.8777	-0.0969
TCGA-91-8496-01	NA	NA	NA	0.8548	0.0172
TCGA-97-A4M0-01	G12C	NA	NA	0.8295	-0.1867
TCGA-67-6215-01	NA	EML4-ALK	NA	0.8106	0.0736
TCGA-78-7163-01	NA	EML4-ALK	NA	0.8056	0.8444
TCGA-97-8177-01	NA	NA	L858R	0.8003	-0.2017
TCGA-05-5429-01	NA	NA	NA	0.7764	1.0259
TCGA-67-6216-01	NA	EML4-ALK	NA	0.7578	1.5337
TCGA-97-8175-02	NA	NA	NA	0.7378	0.8477
TCGA-67-3772-01	NA	NA	L858R	0.7066	0.2167
TCGA-55-8090-01	G12V	NA	NA	0.696	1.2566
TCGA-05-4425-01	NA	NA	NA	0.6922	0.0258
TCGA-55-8091-01	NA	NA	NA	0.669	-0.1502
TCGA-55-8506-01	NA	NA	L858R	0.6547	0.9313
TCGA-73-7499-01	NA	NA	NA	0.6082	-0.0747
TCGA-67-3770-03	NA	NA	L858R	-0.0272	0.3876
TCGA-97-8175-03	NA	NA	NA	-0.7922	-0.0725
