# Supplementary material for: Secretoglobin 3A2 eliminates human cancer cells through pyroptosis
Source: Cell Death Discov. 2021 Jan 15;7:12. doi: 10.1038/s41420-020-00385-w (PMC7810848; doi:10.1038/s41420-020-00385-w)
Supplement: Supplementary file 10 — Table S3 [file 41420_2020_385_MOESM10_ESM.xlsx]

## Sheet: Sheet1
SAMPLE_ID	KRAS	ALK	EGFR	CASP4	SDC1
TCGA-AG-3575-01	NA	NA	NA	7.8899	0.3255
TCGA-CM-5862-01	NA	NA	NA	3.5103	0.1672
TCGA-DM-A1HA-01	G12C	NA	NA	3.2571	1.8586
TCGA-AG-3574-01	NA	NA	NA	3.1186	2.2607
TCGA-F4-6703-01	G12D	NA	NA	3.0891	3.2528
TCGA-D5-6534-01	NA	NA	NA	2.634	1.2063
TCGA-EF-5830-01	G12V	NA	NA	2.6325	0.2133
TCGA-AF-4110-01	G12D	NA	NA	2.6031	0.2775
TCGA-DM-A1HB-01	NA	NA	NA	2.341	1.3579
TCGA-AD-5900-01	NA	NA	NA	2.3131	-0.0523
TCGA-AA-3519-01	NA	NA	NA	2.2453	0.9254
TCGA-CA-5254-01	NA	NA	D1006N	2.2198	1.4348
TCGA-AF-2691-01	NA	NA	NA	2.0711	0.8908
TCGA-CM-6675-01	NA	NA	NA	1.7414	3.0054
TCGA-AD-6895-01	Q61K	NA	NA	1.7067	0.0831
TCGA-CK-5913-01	NA	NA	C187=	1.6659	0.0204
TCGA-EI-6512-01	G13D	NA	NA	1.665	-0.0851
TCGA-D5-6531-01	G12A	NA	NA	1.6607	2.3501
TCGA-AA-3506-01	G13D	NA	NA	1.5938	0.668
TCGA-AD-A5EK-01	G12D	NA	NA	1.5578	0.526
TCGA-EI-6514-01	NA	NA	NA	1.4751	0.3791
TCGA-A6-6781-01	NA	NA	NA	1.433	0.8746
TCGA-D5-6540-01	NA	W915Gfs*24	NA	1.4089	0.1379
TCGA-AD-6889-01	NA	NA	NA	1.3543	0.4796
TCGA-AA-3678-01	NA	NA	NA	1.2907	-0.0596
TCGA-CM-5864-01	NA	NA	NA	1.2905	0.1638
TCGA-AZ-6598-01	NA	NA	NA	1.2177	0.4402
TCGA-CA-6716-01	G13D	NA	NA	1.206	1.776
TCGA-AA-3854-01	G12V	NA	NA	1.1903	2.09
TCGA-AZ-6607-01	G12C	NA	NA	1.1187	1.9406
TCGA-A6-4107-01	G13D	NA	NA	1.0969	1.1527
TCGA-AA-A02E-01	G12V	NA	NA	1.0438	1.861
TCGA-AA-3502-01	G12D	NA	NA	1.0318	0.2542
TCGA-A6-5666-01	Q61H	NA	NA	1.014	0.9519
TCGA-A6-6652-01	NA	NA	NA	1.0014	1.3619
TCGA-EI-6509-01	NA	NA	NA	0.9722	2.8409
TCGA-AG-3598-01	NA	NA	NA	0.9176	-0.0832
TCGA-CA-6715-01	NA	NA	NA	0.9122	1.6166
TCGA-AA-3692-01	NA	NA	NA	0.9007	0.1835
TCGA-AA-3534-01	NA	NA	NA	0.8869	0.1757
TCGA-AG-3894-01	NA	NA	NA	0.8785	0.4795
TCGA-AA-A01X-01	G12V	NA	NA	0.8642	4.9892
TCGA-CA-5255-01	G12V	NA	NA	0.82	1.3374
TCGA-AG-3599-01	NA	NA	NA	0.8175	0.4788
TCGA-AG-3901-01	A146T	NA	NA	0.7445	0.5711
TCGA-3L-AA1B-01	NA	NA	NA	0.7291	1.1707
TCGA-NH-A8F8-01	G12V	NA	NA	0.7241	0.076
TCGA-AA-3851-01	G12D	NA	NA	0.72	0.0415
TCGA-A6-6653-01	A155D	NA	NA	0.6921	0.5789
TCGA-AA-3492-01	NA	NA	NA	0.67	1.0056
